# Supplementary material for: Discrimination of Cellulose I, II, IIII and IIIII Polymorphs in Cellulosic Fibers by NIR Hyperspectral Imaging Supported by XRD and XPS
Source: Polymers (Basel). 2026 Apr 25;18(9):1047. doi: 10.3390/polym18091047 (PMC13164972; doi:10.3390/polym18091047)
Supplement: Supplementary file 1 [file polymers-18-01047-s001.zip]

Archive with 1 entries (1 files):
- polymers-4252089-supplementary.pdf
